# Supplementary material for: Gouldian finches are followers with black-headed females taking the lead
Source: PLoS One. 2019 Apr 3;14(4):e0214531. doi: 10.1371/journal.pone.0214531 (PMC6447166; doi:10.1371/journal.pone.0214531)
Supplement: S1 Dataset — Data are separated by region, season, site and day. (XLSX) [file pone.0214531.s001.xlsx]

## Sheet: PONE_D_18_31823_data
Region	Season	Site	Day	First_ground	Colour	Age	Sex	Colour_sex
1	1	1	1	2	1	2	2	2
1	1	1	1	2	1	2	2	2
1	1	1	1	2	1	2	2	2
1	1	1	1	2	1	2	2	2
1	1	1	1	2	1	2	2	2
1	1	1	1	2	1	2	1	1
1	1	1	1	2	1	2	1	1
1	1	1	1	2	3	1	2	5
1	1	1	1	0	1	2	2	2
1	1	1	1	0	1	2	2	2
1	1	1	1	0	1	2	2	2
1	1	1	1	0	1	2	2	2
1	1	1	1	0	1	2	2	2
1	1	1	1	0	1	2	2	2
1	1	1	1	0	1	2	1	1
1	1	1	1	0	1	2	1	1
1	1	1	1	0	3	1	#NULL!	5
1	1	1	1	0	3	1	#NULL!	5
1	1	1	1	0	3	1	#NULL!	5
1	1	1	1	0	3	1	#NULL!	5
1	1	1	1	0	3	1	#NULL!	5
1	1	1	1	0	3	1	#NULL!	5
1	1	1	1	0	3	1	#NULL!	5
1	1	1	1	0	3	1	#NULL!	5
1	1	1	1	0	3	1	#NULL!	5
1	1	1	1	0	3	1	#NULL!	5
1	1	1	1	0	3	1	#NULL!	5
1	1	1	1	0	3	1	#NULL!	5
1	1	1	1	0	1	2	2	2
1	1	1	1	0	1	2	1	1
1	1	1	1	0	1	2	2	2
1	1	1	1	0	1	2	2	2
1	1	1	1	0	2	2	1	3
1	1	1	1	0	2	2	1	3
1	1	1	1	1	1	2	2	2
1	1	1	1	1	1	2	1	1
1	1	1	1	1	3	1	#NULL!	5
1	1	1	1	1	3	1	#NULL!	5
1	1	1	1	1	3	1	#NULL!	5
1	1	1	1	1	3	1	#NULL!	5
1	1	1	1	1	1	2	2	2
1	1	1	1	1	1	2	1	1
1	1	1	1	1	3	1	#NULL!	5
1	1	1	1	1	2	2	1	3
1	1	1	1	1	1	2	2	2
1	1	1	1	1	3	1	#NULL!	5
1	1	1	1	1	3	1	#NULL!	5
1	1	1	1	1	3	1	#NULL!	5
1	1	1	1	1	1	2	2	2
1	1	1	1	1	3	1	#NULL!	5
1	1	1	1	1	1	2	1	1
1	1	1	1	1	1	2	2	2
1	1	1	1	1	1	2	1	1
1	1	1	1	1	3	1	#NULL!	5
1	1	1	1	#NULL!	0	0	0	0
1	1	1	1	#NULL!	0	0	0	0
1	1	1	1	#NULL!	0	0	0	0
1	1	1	1	#NULL!	0	0	0	0
1	1	1	1	#NULL!	0	0	0	0
1	1	1	1	#NULL!	0	0	0	0
1	1	1	1	#NULL!	0	0	0	0
1	1	1	2	2	1	2	1	1
1	1	1	2	2	3	1	#NULL!	5
1	1	1	2	2	3	1	#NULL!	5
1	1	1	2	2	3	1	#NULL!	5
1	1	1	2	0	1	2	2	2
1	1	1	2	0	1	2	2	2
1	1	1	2	0	1	2	2	2
1	1	1	2	0	1	2	2	2
1	1	1	2	0	1	2	1	1
1	1	1	2	0	1	2	1	1
1	1	1	2	0	1	2	1	1
1	1	1	2	0	1	2	1	1
1	1	1	2	0	1	2	1	1
1	1	1	2	0	3	1	#NULL!	5
1	1	1	2	0	3	1	#NULL!	5
1	1	1	2	0	3	1	#NULL!	5
1	1	1	2	0	3	1	#NULL!	5
1	1	1	2	0	2	2	1	3
1	1	1	2	0	2	2	2	4
1	1	1	2	0	2	2	1	3
1	1	1	2	0	2	2	1	3
1	1	1	2	1	1	2	2	2
1	1	1	2	1	1	2	1	1
1	1	1	2	1	1	2	1	1
1	1	1	2	1	3	1	#NULL!	5
1	1	1	2	1	1	2	2	2
1	1	1	2	1	1	2	2	2
1	1	1	2	1	3	1	#NULL!	5
1	1	1	2	1	2	2	1	3
1	1	1	2	1	1	2	2	2
1	1	1	2	1	1	2	2	2
1	1	1	2	1	1	2	1	1
1	1	1	2	1	1	2	1	1
1	1	1	2	1	1	2	1	1
1	1	1	2	1	3	1	#NULL!	5
1	1	1	2	1	3	1	#NULL!	5
1	1	1	2	1	3	1	#NULL!	5
1	1	1	2	1	1	2	2	2
1	1	1	2	#NULL!	0	0	0	0
1	1	1	2	#NULL!	0	0	0	0
1	1	1	2	#NULL!	0	0	0	0
1	1	1	2	#NULL!	0	0	0	0
1	1	1	2	#NULL!	0	0	0	0
1	1	1	2	#NULL!	0	0	0	0
1	1	1	2	#NULL!	0	0	0	0
1	1	1	2	#NULL!	0	0	0	0
1	1	1	2	#NULL!	0	0	0	0
1	1	1	2	#NULL!	0	0	0	0
1	1	1	2	#NULL!	0	0	0	0
1	1	1	2	#NULL!	0	0	0	0
1	1	1	2	#NULL!	0	0	0	0
1	1	1	2	#NULL!	0	0	0	0
1	1	2	1	2	3	1	#NULL!	5
1	1	2	1	2	3	1	#NULL!	5
1	1	2	1	0	1	2	2	2
1	1	2	1	0	1	2	2	2
1	1	2	1	0	1	2	2	2
1	1	2	1	0	1	2	2	2
1	1	2	1	0	1	2	2	2
1	1	2	1	0	3	1	#NULL!	5
1	1	2	1	0	1	2	2	2
1	1	2	1	0	1	2	1	1
1	1	2	1	0	1	2	2	2
1	1	2	1	0	2	2	2	4
1	1	2	1	0	2	2	1	3
1	1	2	1	1	1	2	2	2
1	1	2	1	1	3	1	#NULL!	5
1	1	2	1	1	1	2	2	2
1	1	2	1	1	1	2	2	2
1	1	2	1	1	3	1	#NULL!	5
1	1	2	1	1	3	1	#NULL!	5
1	1	2	1	1	1	2	1	1
1	1	2	1	1	1	2	2	2
1	1	2	1	#NULL!	0	0	0	0
1	1	2	1	#NULL!	0	0	0	0
1	1	2	1	#NULL!	0	0	0	0
1	1	2	1	#NULL!	0	0	0	0
1	1	2	1	#NULL!	0	0	0	0
1	1	2	1	#NULL!	0	0	0	0
1	1	2	1	#NULL!	0	0	0	0
1	1	2	1	#NULL!	0	0	0	0
1	1	2	1	#NULL!	0	0	0	0
1	1	2	1	#NULL!	0	0	0	0
1	1	2	2	2	1	2	2	2
1	1	2	2	2	1	2	2	2
1	1	2	2	2	1	2	2	2
1	1	2	2	2	1	2	1	1
1	1	2	2	2	3	1	#NULL!	5
1	1	2	2	2	3	1	#NULL!	5
1	1	2	2	2	3	1	#NULL!	5
1	1	2	2	0	1	2	2	2
1	1	2	2	0	1	2	2	2
1	1	2	2	0	1	2	2	2
1	1	2	2	0	1	2	2	2
1	1	2	2	0	1	2	2	2
1	1	2	2	0	1	2	2	2
1	1	2	2	0	1	2	2	2
1	1	2	2	0	1	2	2	2
1	1	2	2	0	1	2	1	1
1	1	2	2	0	3	1	#NULL!	5
1	1	2	2	0	3	1	#NULL!	5
1	1	2	2	0	3	1	#NULL!	5
1	1	2	2	0	3	1	#NULL!	5
1	1	2	2	0	3	1	#NULL!	5
1	1	2	2	0	3	1	#NULL!	5
1	1	2	2	0	1	2	1	1
1	1	2	2	0	1	2	2	2
1	1	2	2	0	1	2	2	2
1	1	2	2	0	2	2	1	3
1	1	2	2	1	1	2	2	2
1	1	2	2	1	1	2	2	2
1	1	2	2	1	1	2	1	1
1	1	2	2	1	1	2	2	2
1	1	2	2	1	3	1	#NULL!	5
1	1	2	2	1	1	2	2	2
1	1	2	2	1	1	2	2	2
1	1	2	2	1	1	2	1	1
1	1	2	2	1	3	1	#NULL!	5
1	1	2	2	1	1	2	2	2
1	1	2	2	1	1	2	2	2
1	1	2	2	1	2	2	2	4
1	1	2	2	1	1	2	1	1
1	1	2	2	2	2	2	2	4
1	1	2	2	#NULL!	0	0	0	0
1	1	2	2	#NULL!	0	0	0	0
1	1	2	2	#NULL!	0	0	0	0
1	1	2	2	#NULL!	0	0	0	0
1	1	2	2	#NULL!	0	0	0	0
1	1	2	2	#NULL!	0	0	0	0
1	1	2	2	#NULL!	0	0	0	0
1	1	2	2	#NULL!	0	0	0	0
1	1	2	2	#NULL!	0	0	0	0
1	1	2	2	#NULL!	0	0	0	0
1	1	2	3	2	1	2	2	2
1	1	2	3	2	1	2	2	2
1	1	2	3	2	1	2	2	2
1	1	2	3	2	3	1	#NULL!	5
1	1	2	3	0	1	2	2	2
1	1	2	3	0	1	2	2	2
1	1	2	3	0	1	2	2	2
1	1	2	3	0	1	2	2	2
1	1	2	3	0	1	2	2	2
1	1	2	3	0	1	2	2	2
1	1	2	3	0	1	2	1	1
1	1	2	3	0	1	2	1	1
1	1	2	3	0	1	2	1	1
1	1	2	3	0	3	1	#NULL!	5
1	1	2	3	0	3	1	#NULL!	5
1	1	2	3	0	3	1	#NULL!	5
1	1	2	3	0	3	1	#NULL!	5
1	1	2	3	0	1	2	2	2
1	1	2	3	0	1	2	1	1
1	1	2	3	0	3	1	#NULL!	5
1	1	2	3	0	2	2	2	4
1	1	2	3	0	2	2	2	4
1	1	2	3	0	2	2	2	4
1	1	2	3	0	2	2	1	3
1	1	2	3	0	2	2	1	3
1	1	2	3	0	2	2	1	3
1	1	2	3	1	1	2	2	2
1	1	2	3	1	1	2	1	1
1	1	2	3	1	3	1	#NULL!	5
1	1	2	3	1	3	1	#NULL!	5
1	1	2	3	1	3	1	#NULL!	5
1	1	2	3	1	1	2	1	1
1	1	2	3	1	1	2	2	2
1	1	2	3	1	1	2	2	2
1	1	2	3	1	1	2	2	2
1	1	2	3	1	1	2	1	1
1	1	2	3	1	1	2	1	1
1	1	2	3	1	3	1	#NULL!	5
1	1	2	3	#NULL!	0	0	0	0
1	1	2	3	#NULL!	0	0	0	0
1	1	2	3	#NULL!	0	0	0	0
1	1	2	3	#NULL!	0	0	0	0
1	1	2	3	#NULL!	0	0	0	0
1	1	2	3	#NULL!	0	0	0	0
1	1	2	3	#NULL!	0	0	0	0
1	1	2	3	#NULL!	0	0	0	0
1	1	2	3	#NULL!	0	0	0	0
1	1	2	3	#NULL!	0	0	0	0
1	1	3	1	0	1	2	2	2
1	1	3	1	0	1	2	1	1
1	1	3	1	0	1	2	1	1
1	1	3	1	0	3	1	#NULL!	5
1	1	3	1	1	3	1	#NULL!	5
1	1	3	1	1	3	1	#NULL!	5
1	1	3	1	1	3	1	#NULL!	5
1	1	3	1	1	2	2	2	4
1	1	3	1	1	1	2	2	2
1	1	3	1	1	3	1	#NULL!	5
1	1	3	1	#NULL!	0	0	0	0
1	1	3	1	#NULL!	0	0	0	0
1	1	3	1	#NULL!	0	0	0	0
1	1	3	1	#NULL!	0	0	0	0
1	1	3	1	#NULL!	0	0	0	0
1	1	3	2	2	1	2	2	2
1	1	3	2	2	1	2	1	1
1	1	3	2	0	3	1	#NULL!	5
1	1	3	2	0	3	1	#NULL!	5
1	1	3	2	0	3	1	#NULL!	5
1	1	3	2	0	1	2	1	1
1	1	3	2	0	3	1	#NULL!	5
1	1	3	2	0	1	2	2	2
1	1	3	2	0	3	1	#NULL!	5
1	1	3	2	1	1	2	2	2
1	1	3	2	1	1	2	2	2
1	1	3	2	1	1	2	2	2
1	1	3	2	1	1	2	2	2
1	1	3	2	1	1	2	2	2
1	1	3	2	1	1	2	1	1
1	1	3	2	1	3	1	#NULL!	5
1	1	3	2	1	3	1	#NULL!	5
1	1	3	2	1	3	1	#NULL!	5
1	1	3	2	1	3	1	#NULL!	5
1	1	3	2	1	3	1	#NULL!	5
1	1	3	2	1	3	1	#NULL!	5
1	1	3	2	1	3	1	#NULL!	5
1	1	3	2	1	2	2	1	3
1	1	3	2	1	1	2	2	2
1	1	3	2	1	3	1	#NULL!	5
1	1	3	2	1	3	1	#NULL!	5
1	1	3	2	1	3	1	#NULL!	5
1	1	3	2	1	3	1	#NULL!	5
1	1	3	2	1	1	2	1	1
1	1	3	2	1	3	1	#NULL!	5
1	1	3	2	1	3	1	#NULL!	5
1	1	3	2	1	1	2	1	1
1	1	3	2	1	1	2	1	1
1	1	3	2	1	3	1	#NULL!	5
1	1	3	2	1	3	1	#NULL!	5
1	1	3	2	1	3	1	#NULL!	5
1	1	3	2	1	2	2	1	3
1	1	3	2	1	1	2	1	1
1	1	3	2	#NULL!	0	0	0	0
1	1	3	2	#NULL!	0	0	0	0
1	1	3	2	#NULL!	0	0	0	0
1	1	3	2	#NULL!	0	0	0	0
1	1	3	2	#NULL!	0	0	0	0
1	1	3	2	#NULL!	0	0	0	0
1	1	3	2	#NULL!	0	0	0	0
1	1	3	2	#NULL!	0	0	0	0
1	1	3	2	#NULL!	0	0	0	0
1	1	3	2	#NULL!	0	0	0	0
1	1	3	2	#NULL!	0	0	0	0
1	1	3	2	#NULL!	0	0	0	0
1	1	3	2	#NULL!	0	0	0	0
1	1	3	2	#NULL!	0	0	0	0
1	1	3	3	2	1	2	2	2
1	1	3	3	2	1	2	1	1
1	1	3	3	2	1	2	1	1
1	1	3	3	2	3	1	#NULL!	5
1	1	3	3	0	1	2	2	2
1	1	3	3	0	3	1	#NULL!	5
1	1	3	3	0	1	2	2	2
1	1	3	3	0	3	1	#NULL!	5
1	1	3	3	1	1	2	2	2
1	1	3	3	1	1	2	2	2
1	1	3	3	1	1	2	1	1
1	1	3	3	1	1	2	1	1
1	1	3	3	1	3	1	#NULL!	5
1	1	3	3	1	3	1	#NULL!	5
1	1	3	3	1	1	2	1	1
1	1	3	3	1	1	2	1	1
1	1	3	3	1	1	2	2	2
1	1	3	3	1	3	1	#NULL!	5
1	1	3	3	1	1	2	2	2
1	1	3	3	1	2	2	2	4
1	1	3	3	1	1	2	2	2
1	1	3	3	1	1	2	1	1
1	1	3	3	1	1	2	1	1
1	1	3	3	1	2	2	2	4
1	1	3	3	#NULL!	0	0	0	0
1	1	3	3	#NULL!	0	0	0	0
1	1	3	3	#NULL!	0	0	0	0
1	1	3	3	#NULL!	0	0	0	0
1	1	3	3	#NULL!	0	0	0	0
1	1	3	3	#NULL!	0	0	0	0
1	1	3	3	#NULL!	0	0	0	0
1	1	3	3	#NULL!	0	0	0	0
1	1	3	3	#NULL!	0	0	0	0
1	1	3	3	#NULL!	0	0	0	0
1	1	3	3	#NULL!	0	0	0	0
1	1	3	3	#NULL!	0	0	0	0
1	1	3	3	#NULL!	0	0	0	0
1	1	3	3	#NULL!	0	0	0	0
1	1	3	3	#NULL!	0	0	0	0
1	1	3	3	#NULL!	0	0	0	0
1	1	3	3	#NULL!	0	0	0	0
1	1	3	3	#NULL!	0	0	0	0
1	1	3	3	#NULL!	0	0	0	0
1	1	3	3	#NULL!	0	0	0	0
1	1	4	1	0	1	2	2	2
1	1	4	1	0	2	2	1	3
1	1	4	1	0	1	2	2	2
1	1	4	1	0	1	2	2	2
1	1	4	1	0	1	2	2	2
1	1	4	1	0	1	2	2	2
1	1	4	1	0	1	2	1	1
1	1	4	1	0	1	2	1	1
1	1	4	1	0	1	2	2	2
1	1	4	1	0	1	2	2	2
1	1	4	1	1	1	2	2	2
1	1	4	1	1	2	2	1	3
1	1	4	1	1	1	2	2	2
1	1	4	1	#NULL!	0	0	0	0
1	1	4	1	#NULL!	0	0	0	0
1	1	4	1	#NULL!	0	0	0	0
1	1	4	2	2	1	2	2	2
1	1	4	2	0	1	2	2	2
1	1	4	2	0	1	2	1	1
1	1	4	2	0	1	2	2	2
1	1	4	2	0	1	2	2	2
1	1	4	2	0	1	2	2	2
1	1	4	2	0	1	2	2	2
1	1	4	2	0	1	2	1	1
1	1	4	2	0	1	2	1	1
1	1	4	2	0	1	2	1	1
1	1	4	2	0	3	1	#NULL!	5
1	1	4	2	0	3	1	#NULL!	5
1	1	4	2	0	1	2	1	1
1	1	4	2	0	1	2	2	2
1	1	4	2	0	2	2	1	3
1	1	4	2	1	1	2	2	2
1	1	4	2	1	1	2	2	2
1	1	4	2	1	3	1	#NULL!	5
1	1	4	2	1	3	1	#NULL!	5
1	1	4	2	1	1	2	1	1
1	1	4	2	#NULL!	0	0	0	0
1	1	4	2	#NULL!	0	0	0	0
1	1	4	2	#NULL!	0	0	0	0
1	1	4	2	#NULL!	0	0	0	0
1	1	4	2	#NULL!	0	0	0	0
1	1	4	2	#NULL!	0	0	0	0
1	2	5	1	2	1	2	2	2
1	2	5	1	0	1	2	2	2
1	2	5	1	0	1	2	2	2
1	2	5	1	0	1	2	2	2
1	2	5	1	0	1	2	2	2
1	2	5	1	0	1	2	1	1
1	2	5	1	0	1	2	1	1
1	2	5	1	0	1	2	1	1
1	2	5	1	0	1	2	2	2
1	2	5	1	0	1	2	2	2
1	2	5	1	0	1	2	1	1
1	2	5	1	0	1	2	1	1
1	2	5	1	0	1	2	2	2
1	2	5	1	0	1	2	2	2
1	2	5	1	0	1	2	1	1
1	2	5	1	0	1	2	2	2
1	2	5	1	0	2	2	1	3
1	2	5	1	0	1	2	2	2
1	2	5	1	1	1	2	2	2
1	2	5	1	1	1	2	2	2
1	2	5	1	1	1	2	1	1
1	2	5	1	1	1	2	1	1
1	2	5	1	1	1	2	2	2
1	2	5	1	1	1	2	2	2
1	2	5	1	1	1	2	1	1
1	2	5	1	1	1	2	1	1
1	2	5	1	1	1	2	1	1
1	2	5	1	1	1	2	2	2
1	2	5	1	1	1	2	1	1
1	2	5	1	#NULL!	0	0	0	0
1	2	5	1	#NULL!	0	0	0	0
1	2	5	1	#NULL!	0	0	0	0
1	2	5	1	#NULL!	0	0	0	0
1	2	5	1	#NULL!	0	0	0	0
1	2	5	1	#NULL!	0	0	0	0
1	2	5	1	#NULL!	0	0	0	0
1	2	5	1	#NULL!	0	0	0	0
1	2	5	2	2	1	2	2	2
1	2	5	2	2	1	2	1	1
1	2	5	2	2	1	2	1	1
1	2	5	2	0	1	2	2	2
1	2	5	2	0	1	2	2	2
1	2	5	2	0	1	2	2	2
1	2	5	2	0	1	2	2	2
1	2	5	2	0	1	2	1	1
1	2	5	2	0	1	2	1	1
1	2	5	2	0	1	2	1	1
1	2	5	2	0	1	2	1	1
1	2	5	2	0	1	2	1	1
1	2	5	2	0	1	2	1	1
1	2	5	2	0	3	1	#NULL!	5
1	2	5	2	0	3	1	#NULL!	5
1	2	5	2	0	1	2	2	2
1	2	5	2	0	1	2	1	1
1	2	5	2	0	1	2	1	1
1	2	5	2	0	1	2	2	2
1	2	5	2	0	1	2	2	2
1	2	5	2	0	1	2	1	1
1	2	5	2	1	1	2	1	1
1	2	5	2	1	1	2	2	2
1	2	5	2	1	1	2	1	1
1	2	5	2	1	1	2	2	2
1	2	5	2	1	2	2	1	3
1	2	5	2	1	1	2	2	2
1	2	5	2	1	2	2	1	3
1	2	5	2	1	1	2	2	2
1	2	5	2	1	1	2	1	1
1	2	5	2	1	2	2	1	3
1	2	5	2	#NULL!	0	0	0	0
1	2	5	2	#NULL!	0	0	0	0
1	2	5	2	#NULL!	0	0	0	0
1	2	5	2	#NULL!	0	0	0	0
1	2	5	2	#NULL!	0	0	0	0
1	2	5	2	#NULL!	0	0	0	0
1	2	5	2	#NULL!	0	0	0	0
1	2	5	2	#NULL!	0	0	0	0
1	2	5	2	#NULL!	0	0	0	0
1	2	5	2	#NULL!	0	0	0	0
1	2	5	2	#NULL!	0	0	0	0
1	2	5	2	#NULL!	0	0	0	0
1	2	5	2	#NULL!	0	0	0	0
1	2	5	2	#NULL!	0	0	0	0
1	2	5	3	0	1	2	2	2
1	2	5	3	0	1	2	2	2
1	2	5	3	0	1	2	1	1
1	2	5	3	0	1	2	2	2
1	2	5	3	0	1	2	1	1
1	2	5	3	0	1	2	2	2
1	2	5	3	0	3	1	#NULL!	5
1	2	5	3	1	1	2	2	2
1	2	5	3	1	1	2	2	2
1	2	5	3	#NULL!	0	0	0	0
1	2	5	3	#NULL!	0	0	0	0
1	2	5	3	#NULL!	0	0	0	0
1	2	5	3	#NULL!	0	0	0	0
1	2	5	3	#NULL!	0	0	0	0
1	2	5	3	#NULL!	0	0	0	0
1	2	5	3	#NULL!	0	0	0	0
2	2	6	1	0	1	2	2	2
2	2	6	1	0	1	2	2	2
2	2	6	1	0	3	1	#NULL!	5
2	2	6	1	1	1	2	1	1
2	2	6	1	1	1	2	2	2
2	2	6	1	1	3	1	#NULL!	5
2	2	6	1	#NULL!	0	0	0	0
2	2	7	1	0	3	1	#NULL!	5
2	2	7	1	1	2	2	1	3
2	2	7	1	1	1	2	2	2
2	2	7	1	1	1	2	1	1
2	2	7	1	1	3	1	#NULL!	5
2	2	7	1	1	1	2	2	2
2	2	7	1	1	3	1	#NULL!	5
2	2	7	1	1	1	2	2	2
2	2	7	1	1	2	2	1	3
2	2	7	1	#NULL!	0	0	0	0
2	2	7	1	#NULL!	0	0	0	0
2	2	7	1	#NULL!	0	0	0	0
2	2	7	2	0	3	1	#NULL!	5
2	2	7	2	0	3	1	#NULL!	5
2	2	7	2	0	2	2	1	3
2	2	7	2	0	3	1	#NULL!	5
2	2	7	2	0	1	2	2	2
2	2	7	2	0	3	1	#NULL!	5
2	2	7	2	0	1	2	1	1
2	2	7	2	1	1	2	2	2
2	2	7	2	1	1	2	1	1
2	2	7	2	1	3	1	#NULL!	5
2	2	7	2	1	3	1	#NULL!	5
2	2	7	2	1	1	2	1	1
2	2	7	2	1	3	1	#NULL!	5
2	2	7	2	1	3	1	#NULL!	5
2	2	7	2	#NULL!	0	0	0	0
2	2	7	2	#NULL!	0	0	0	0
2	2	7	2	#NULL!	0	0	0	0
2	2	7	2	#NULL!	0	0	0	0

## Sheet: Legend
Region	1: Kimberley region
	2: Lake Argyle
Season	1: Early season site 1 - 4
	2: Late season site 5 - 7
site	1: King River Rd 1
	2: King River Rd 2
	3: Wyndham Camp ground
	4: Victoria Hwy
	5: Pictorella
	6: Lake Argyle 1
	7: Lake Argyle 2
Day	1: First day of data collection at a given site
	2: Second day of data collection at a given site
	3: Third day of data collection at a given site
First_ground
	0: Long-tailed finch
	1: Other species
	2: Gouldian finch
Colour	0: none on the ground
	1: Black-headed Gouldian
	2: Red-headed Gouldian
	3: Juvenile Gouldian
Age	0: none on the ground
	1: juvenile Gouldian
	2: adult Gouldian
Sex	0: none on the ground
	1: male Gouldian
	2: female Gouldian
Colour_sex	1: black-headed male
	2: black-headed female
	3: red-headed male
	4: red-headed female
	5: juvenile
