# Supplementary material for: Gouldian finches are followers with black-headed females taking the lead
Source: PLoS One. 2019 Apr 3;14(4):e0214531. doi: 10.1371/journal.pone.0214531 (PMC6447166; doi:10.1371/journal.pone.0214531)
Supplement: S2 Dataset — The first species on the ground is depicted in the first column with the species following listed in the next three columns. Species are distinguished into Gouldian finches, Long-tailed finches and ‘others’ (explanation see text). (XLSX) [file pone.0214531.s002.xlsx]

## Sheet: PONE_D_18_31823_contingency_dat
first_species	Gouldian	Long_tailed	Others
1	1	0	0
1	1	0	0
1	1	0	0
1	1	0	0
1	1	0	0
1	1	0	0
1	1	0	0
1	1	0	0
1	1	0	0
1	1	0	0
1	1	0	0
1	1	0	0
1	1	0	0
1	1	0	0
1	1	0	0
1	1	0	0
1	1	0	0
1	1	0	0
1	1	0	0
1	1	0	0
1	0	1	0
1	0	0	1
1	0	0	1
1	0	0	1
2	1	0	0
2	1	0	0
2	1	0	0
2	1	0	0
2	1	0	0
2	1	0	0
2	1	0	0
2	1	0	0
2	1	0	0
2	1	0	0
2	1	0	0
2	1	0	0
2	1	0	0
2	1	0	0
2	1	0	0
2	1	0	0
2	1	0	0
2	1	0	0
2	1	0	0
2	1	0	0
2	1	0	0
2	1	0	0
2	1	0	0
2	1	0	0
2	1	0	0
2	1	0	0
2	1	0	0
2	1	0	0
2	1	0	0
2	1	0	0
2	1	0	0
2	1	0	0
2	1	0	0
2	1	0	0
2	1	0	0
2	1	0	0
2	1	0	0
2	1	0	0
2	1	0	0
2	1	0	0
2	1	0	0
2	1	0	0
2	1	0	0
2	1	0	0
2	1	0	0
2	1	0	0
2	1	0	0
2	1	0	0
2	1	0	0
2	1	0	0
2	1	0	0
2	1	0	0
2	1	0	0
2	1	0	0
2	1	0	0
2	1	0	0
2	1	0	0
2	1	0	0
2	1	0	0
2	1	0	0
2	1	0	0
2	1	0	0
2	1	0	0
2	1	0	0
2	1	0	0
2	1	0	0
2	1	0	0
2	1	0	0
2	1	0	0
2	1	0	0
2	1	0	0
2	1	0	0
2	1	0	0
2	1	0	0
2	1	0	0
2	1	0	0
2	1	0	0
2	1	0	0
2	1	0	0
2	1	0	0
2	1	0	0
2	1	0	0
2	1	0	0
2	1	0	0
2	1	0	0
2	1	0	0
2	1	0	0
2	1	0	0
2	1	0	0
2	1	0	0
2	1	0	0
2	1	0	0
2	1	0	0
2	1	0	0
2	1	0	0
2	1	0	0
2	1	0	0
2	1	0	0
2	1	0	0
2	1	0	0
2	1	0	0
2	1	0	0
2	1	0	0
2	1	0	0
2	1	0	0
2	1	0	0
2	1	0	0
2	1	0	0
2	1	0	0
2	1	0	0
2	1	0	0
2	1	0	0
2	1	0	0
2	1	0	0
2	1	0	0
2	1	0	0
2	1	0	0
2	1	0	0
2	1	0	0
2	1	0	0
2	1	0	0
2	1	0	0
2	1	0	0
2	1	0	0
2	1	0	0
2	1	0	0
2	1	0	0
2	1	0	0
2	1	0	0
2	1	0	0
2	1	0	0
2	1	0	0
2	1	0	0
2	1	0	0
2	1	0	0
2	1	0	0
2	1	0	0
2	1	0	0
2	1	0	0
2	1	0	0
2	1	0	0
2	1	0	0
2	1	0	0
2	1	0	0
2	1	0	0
2	1	0	0
2	1	0	0
2	1	0	0
2	1	0	0
2	1	0	0
2	1	0	0
2	1	0	0
2	1	0	0
2	1	0	0
2	1	0	0
2	1	0	0
2	1	0	0
2	1	0	0
2	1	0	0
2	1	0	0
2	1	0	0
2	1	0	0
2	1	0	0
2	1	0	0
2	1	0	0
2	1	0	0
2	1	0	0
2	0	0	1
2	0	0	1
2	0	0	1
2	0	0	1
2	0	0	1
2	0	0	1
2	0	0	1
2	0	0	1
2	0	0	1
2	0	0	1
2	0	0	1
2	0	0	1
2	0	0	1
2	0	0	1
2	0	0	1
2	0	0	1
2	0	0	1
2	0	0	1
2	0	0	1
2	0	0	1
2	0	0	1
2	0	0	1
2	0	0	1
2	0	0	1
2	0	0	1
2	0	0	1
2	0	0	1
2	0	0	1
2	0	0	1
2	0	0	1
2	0	0	1
3	1	0	0
3	1	0	0
3	1	0	0
3	1	0	0
3	1	0	0
3	1	0	0
3	1	0	0
3	1	0	0
3	1	0	0
3	1	0	0
3	1	0	0
3	1	0	0
3	1	0	0
3	1	0	0
3	1	0	0
3	1	0	0
3	1	0	0
3	1	0	0
3	1	0	0
3	1	0	0
3	1	0	0
3	1	0	0
3	1	0	0
3	1	0	0
3	1	0	0
3	1	0	0
3	1	0	0
3	1	0	0
3	1	0	0
3	1	0	0
3	1	0	0
3	1	0	0
3	1	0	0
3	1	0	0
3	1	0	0
3	1	0	0
3	1	0	0
3	1	0	0
3	1	0	0
3	1	0	0
3	1	0	0
3	1	0	0
3	1	0	0
3	1	0	0
3	1	0	0
3	1	0	0
3	1	0	0
3	1	0	0
3	1	0	0
3	1	0	0
3	1	0	0
3	1	0	0
3	1	0	0
3	1	0	0
3	1	0	0
3	1	0	0
3	1	0	0
3	1	0	0
3	1	0	0
3	1	0	0
3	1	0	0
3	1	0	0
3	1	0	0
3	1	0	0
3	1	0	0
3	1	0	0
3	1	0	0
3	1	0	0
3	1	0	0
3	1	0	0
3	1	0	0
3	1	0	0
3	1	0	0
3	1	0	0
3	1	0	0
3	1	0	0
3	1	0	0
3	1	0	0
3	1	0	0
3	1	0	0
3	1	0	0
3	1	0	0
3	1	0	0
3	1	0	0
3	1	0	0
3	1	0	0
3	1	0	0
3	1	0	0
3	1	0	0
3	1	0	0
3	1	0	0
3	1	0	0
3	1	0	0
3	1	0	0
3	1	0	0
3	1	0	0
3	0	1	0
3	0	1	0
3	0	1	0
3	0	1	0
3	0	1	0
3	0	1	0
3	0	1	0
3	0	1	0
3	0	1	0
3	0	1	0
3	0	1	0
3	0	1	0
3	0	1	0
3	0	1	0
3	0	1	0
3	0	1	0
3	0	1	0
3	0	1	0
3	0	1	0
3	0	1	0
3	0	1	0
3	0	1	0
3	0	1	0
3	0	1	0
3	0	1	0
3	0	1	0
3	0	1	0
3	0	1	0
3	0	1	0
3	0	1	0
3	0	1	0
3	0	1	0
3	0	1	0
3	0	1	0
3	0	1	0
3	0	1	0
3	0	1	0
3	0	1	0
3	0	1	0
3	0	1	0
3	0	1	0
3	0	1	0
3	0	1	0
3	0	1	0
3	0	1	0
3	0	1	0
3	0	1	0
3	0	1	0
3	0	1	0
3	0	1	0
3	0	1	0
3	0	1	0
3	0	1	0
3	0	1	0
3	0	1	0
3	0	0	1
3	0	0	1
3	0	0	1
3	0	0	1
3	0	0	1
3	0	0	1
3	0	0	1
3	0	0	1
3	0	0	1
3	0	0	1
3	0	0	1
3	0	0	1
3	0	0	1
3	0	0	1
3	0	0	1
3	0	0	1
3	0	0	1
3	0	0	1
3	0	0	1
3	0	0	1
3	0	0	1
3	0	0	1
3	0	0	1
3	0	0	1
3	0	0	1
3	0	0	1
3	0	0	1
3	0	0	1
3	0	0	1
3	0	0	1

## Sheet: Legend
First species	1: Gouldian finch
	2: Long-tailed finch
	3: Other species
Gouldian	0: Gouldian did not follow species in first column
	1: Gouldian followed species in first column
Long-tailed	0: Long-tailed did not follow species in first column
	1: Long-tailed followed species in first column
Others	0: Other species did not follow species in first column
	1: Oher species did follow species in first column
